# Supplementary material for: Innovative qPCR Algorithm Using Platelet-Derived RNA for High-Specificity and Cost-Effective Ovarian Cancer Detection
Source: Cancers (Basel). 2025 Apr 7;17(7):1251. doi: 10.3390/cancers17071251 (PMC11988175; doi:10.3390/cancers17071251)
Supplement: Supplementary file 1 [file cancers-17-01251-s001.zip]

Archive with 1 entries (1 files):
- cancers-3549465-supplementary.xlsx
