# Supplementary material for: Innovative qPCR Algorithm Using Platelet-Derived RNA for High-Specificity and Cost-Effective Ovarian Cancer Detection
Source: Cancers (Basel). 2025 Apr 7;17(7):1251. doi: 10.3390/cancers17071251 (PMC11988175; doi:10.3390/cancers17071251)
Supplement: Supplementary file 1 [file cancers-17-01251-s001.zip › cancers-3549465-supplementary.xlsx]

## Sheet: Table S1
Tabel S1. Information of clinical dataset
Sample	Age	Sex	Weight	Height	BMI	RIN	ACTB (Cq)	Group	Stage	Institution	PCR_Datasplit
HGU-016	33	F	95	165	34.89	7.9	18.6458	Asymptomatic Control	N/A	HGU	Validation
HGU-019	27	F	62	161	23.92	7.9	18.2872	Asymptomatic Control	N/A	HGU	Validation
HGU-021	25	F	51.6	160.2	20.11	7.3	19.056	Asymptomatic Control	N/A	HGU	Validation
HGU-022	22	F	50	162	19.05	7	19.2612	Asymptomatic Control	N/A	HGU	Validation
HGU-053	26	F	52.1	159.3	20.53	6.9	18.9694	Asymptomatic Control	N/A	HGU	Validation
HGU-055	23	F	56	160	21.87	7.7	18.4492	Asymptomatic Control	N/A	HGU	Validation
HGU-056	22	F	56	165	20.57	7.3	19.1095	Asymptomatic Control	N/A	HGU	Validation
HGU-059	32	F	55	163	20.7	6.6	19.3919	Asymptomatic Control	N/A	HGU	Validation
HGU-062	26	F	60	160	23.44	7.2	19.235	Asymptomatic Control	N/A	HGU	Validation
HGU-063	33	F	63	169	22.06	6.8	19.1552	Asymptomatic Control	N/A	HGU	Validation
HGU-064	29	F	36	150	16	6.7	19.595	Asymptomatic Control	N/A	HGU	Validation
HGU-067	23	F	57	161	21.99	7.2	19.1442	Asymptomatic Control	N/A	HGU	Validation
HGU-068	21	F	52	163	19.57	6.4	20.8038	Asymptomatic Control	N/A	HGU	Validation
HGU-071	23	F	60	160	23.44	6.3	19.6066	Asymptomatic Control	N/A	HGU	Validation
HGU-074	25	F	60	168	21.26	6.8	19.3092	Asymptomatic Control	N/A	HGU	Validation
HGU-077	22	F	52	153	22.21	6.5	19.2143	Asymptomatic Control	N/A	HGU	Validation
HGU-078	24	F	60	167	21.51	7.2	18.9823	Asymptomatic Control	N/A	HGU	Validation
HGU-079	22	F	60	165	22.04	6.9	19.7383	Asymptomatic Control	N/A	HGU	Validation
HGU-080	21	F	58	165	21.3	7.3	18.8886	Asymptomatic Control	N/A	HGU	Validation
HGU-081	23	F	55	158	22.03	6.2	19.1201	Asymptomatic Control	N/A	HGU	Validation
HGU-085	20	F	51	161	19.68	6.2	19.6491	Asymptomatic Control	N/A	HGU	Validation
HGU-086	21	F	56	160	21.87	7.4	18.6645	Asymptomatic Control	N/A	HGU	Validation
HGU-087	21	F	54	159	21.36	7.1	18.9309	Asymptomatic Control	N/A	HGU	Validation
HGU-089	26	F	75	171	25.65	7	19.2189	Asymptomatic Control	N/A	HGU	Validation
HGU-142	77	F	61	159	24.13	7.5	18.1227	Asymptomatic Control	N/A	HGU	Validation
SNUH-012	47	F	61.2	161.9	23.35	8	18.0796	Benign	N/A	SNUH	Training
SNUH-013	46	F	79.5	162.2	30.22	7.3	18.4968	Benign	N/A	SNUH	Training
SNUH-018	34	F	68.25	162.7	25.78	6.1	18.8072	Benign	N/A	SNUH	Training
SNUH-019	75	F	55.8	159	22.07	6.8	17.869	Benign	N/A	SNUH	Training
SNUH-022	52	F	70.25	168.1	24.86	7.4	18.7285	Benign	N/A	SNUH	Training
SNUH-024	65	F	66.55	158.9	26.36	7.3	19.0818	Benign	N/A	SNUH	Training
SNUH-027	61	F	43.6	153.5	18.5	7.1	18.3811	Ovarian Cancer	III	SNUH	Training
SNUH-029	22	F	81.7	160.8	31.6	8.1	17.2499	Benign	N/A	SNUH	Training
SNUH-030	52	F	58.1	163.7	21.68	7.5	18.7073	Benign	N/A	SNUH	Training
SNUH-036	26	F	40.95	164	15.23	7.3	18.3626	Benign	N/A	SNUH	Training
SNUH-040	42	F	63.2	167.1	22.63	6.9	19.4307	Benign	N/A	SNUH	Training
SNUH-046	52	F	72.35	162.8	27.3	7.1	19.2557	Benign	N/A	SNUH	Training
SNUH-050	52	F	54.8	157	22.23	6.3	19.2483	Ovarian Cancer	IV	SNUH	Training
SNUH-054	61	F	52.6	154.1	22.15	5.2	20.2237	Ovarian Cancer	III	SNUH	Test
SNUH-060	46	F	65	164	24.17	6.1	19.8449	Benign	N/A	SNUH	Training
SNUH-065	53	F	77	162	29.34	6.8	18.8519	Benign	N/A	SNUH	Training
SNUH-071	40	F	55	163	20.7	6.5	19.388	Asymptomatic Control	N/A	SNUH	Validation
SNUH-073	69	F	41	155	17.07	8.3	18.9273	Asymptomatic Control	N/A	SNUH	Validation
SNUH-074	26	F	53	163	19.95	6.9	18.7932	Asymptomatic Control	N/A	SNUH	Validation
SNUH-075	25	F	53	160	20.7	7.7	18.4552	Asymptomatic Control	N/A	SNUH	Validation
SNUH-076	71	F	42	143	20.54	6.8	19.315	Asymptomatic Control	N/A	SNUH	Validation
SNUH-077	52	F	63	160	24.61	6.8	18.96	Asymptomatic Control	N/A	SNUH	Validation
SNUH-079	61	F	58	160	22.66	7.8	18.3227	Asymptomatic Control	N/A	SNUH	Validation
SNUH-080	53	F	63	158.5	25.08	8.4	18.3272	Asymptomatic Control	N/A	SNUH	Validation
SNUH-081	62	F	58	161	22.38	6.8	19.6489	Asymptomatic Control	N/A	SNUH	Validation
SNUH-098	61	F	74.15	154.7	30.98	7.1	18.632	Ovarian Cancer	III	SNUH	Training
SNUH-103	55	F	59.8	150.1	26.54	6.4	19.0878	Benign	N/A	SNUH	Training
SNUH-109	73	F	57.25	149	25.79	6.2	20.0191	Ovarian Cancer	borderline	SNUH	Test
SNUH-119	52	F	68.15	160.2	26.55	7.1	18.6781	Ovarian Cancer	I	SNUH	Training
SNUH-126	48	F	65.9	160.6	25.55	6.9	18.9344	Ovarian Cancer	III	SNUH	Training
SNUH-147	50	F	61.75	161	23.82	5.9	18.3887	Ovarian Cancer	III	SNUH	Test
SNUH-148	50	F	69.15	160.1	26.98	7.3	19.3346	Ovarian Cancer	I	SNUH	Training
SNUH-156	58	F	98.5	150.5	43.49	6.5	19.6531	Benign	N/A	SNUH	Training
SNUH-165	54	F	49.8	153.2	21.22	6.8	19.2878	Benign	N/A	SNUH	Training
SNUH-166	53	F	55.05	165	20.22	6.1	19.8369	Ovarian Cancer	I	SNUH	Training
SNUH-169	65	F	73.9	159.5	29.05	7.5	18.5083	Ovarian Cancer	I	SNUH	Training
SNUH-174	54	F	52.6	166.5	18.97	6.8	19.16	Ovarian Cancer	III	SNUH	Training
SNUH-185	53	F	61.1	161.5	23.43	7.1	18.2599	Ovarian Cancer	II	SNUH	Training
SNUH-211	74	F	55.9	155.7	23.06	8.1	19.0767	Ovarian Cancer	III	SNUH	Training
SNUH-223	62	F				6.6	19.1013	Ovarian Cancer	III	SNUH	Training
SNUH-238		F				6.9	19.2615	Ovarian Cancer	III	SNUH	Test
SNUH-239		F				7	18.4224	Benign	N/A	SNUH	Test
SNUH-242	44	F				7	20.8526	Benign	N/A	SNUH	Test
SNUH-244	49	F				7.3	19.067	Benign	N/A	SNUH	Test
SNUH-246	51	F				7	19.3965	Benign	N/A	SNUH	Test
SNUH-250	39	F				4.8	20.0514	Benign	N/A	SNUH	Test
SNUH-252	44	F				4.8	20.1642	Benign	N/A	SNUH	Test
SNUH-255	49	F				4.8	20.4146	Benign	N/A	SNUH	Test
SNUH-257	51	F				6.4	20.0155	Benign	N/A	SNUH	Test
SNUH-262	46	F				6.8	19.8787	Benign	N/A	SNUH	Test
SNUH-263	70	F				5.3	20.8788	Ovarian Cancer	III	SNUH	Test
SNUH-266	43	F				3.3	20.3545	Benign	N/A	SNUH	Test
SNUH-267	29	F				7	19.4325	Benign	N/A	SNUH	Test
SNUH-273	49	F				7.4	20.333	Benign	N/A	SNUH	Test
SNUH-275	32	F				6.3	20.859	Benign	N/A	SNUH	Test
SNUH-277	33	F				7.8	18.7724	Ovarian Cancer	borderline	SNUH	Test
SNUH-295	55	F				5.6	20.4575	Benign	N/A	SNUH	Test
SNUH-296	27	F				6.5	19.3182	Benign	N/A	SNUH	Test
SNUH-300	40	F				5.9	19.945	Benign	N/A	SNUH	Test
SNUH-302	36	F				6.1	18.8811	Benign	N/A	SNUH	Test
SNUH-305	43	F				6.5	19.3998	Benign	N/A	SNUH	Test
SNUH-306	54	F				7	18.2363	Benign	N/A	SNUH	Test
MJH-006	37	F				7.4	18.1304	Ovarian Cancer	II	MJH	Training
MJH-010	32	F				6.3	19.4217	Benign	N/A	MJH	Test
MJH-013	25	F				8.4	19.5275	Benign	N/A	MJH	Test
